# Supplementary material for: Mice with Type 2 Diabetes Present Significant Alterations in Their Tissue Biomechanical Properties and Histological Features
Source: Biomedicines. 2021 Dec 28;10(1):57. doi: 10.3390/biomedicines10010057 (PMC8773308; doi:10.3390/biomedicines10010057)
Supplement: Supplementary file 1 [file biomedicines-10-00057-s001.zip]

Archive with 4 entries (4 files):
- Supplementary Figure S1_corrected.jpg
- Supplementary Figure S2.TIF
- Supplementary Figure S3.TIF
- Supplementary Figure S4.TIF
